# Supplementary material for: Engineering the Catalytic Properties of Two-Domain Laccase from Streptomyces griseoflavus Ac-993
Source: Int J Mol Sci. 2021 Dec 22;23(1):65. doi: 10.3390/ijms23010065 (PMC8744557; doi:10.3390/ijms23010065)
Supplement: Supplementary file 1 [file ijms-23-00065-s001.zip]

Archive with 1 entries (1 files):
- ijms-1474995-supplementary.pdf
